# Supplementary material for: Transcriptome Analysis Reveals Differentially Expressed Genes That Regulate Biosynthesis of the Active Compounds with Methyl Jasmonate in Rosemary Suspension Cells
Source: Genes (Basel). 2021 Dec 27;13(1):67. doi: 10.3390/genes13010067 (PMC8775320; doi:10.3390/genes13010067)
Supplement: Supplementary file 1 [file genes-13-00067-s001.zip]

Archive with 1 entries (1 files):
- genes-1466509-supplementary.pdf
